# Supplementary material for: Newly-recorded species of the genus Atkinsonia Stainton, 1859 (Lepidoptera, Stathmopodidae) from Korea with checklist
Source: Biodivers Data J. 2025 Nov 18;13:e173562. doi: 10.3897/BDJ.13.e173562 (PMC12648166; doi:10.3897/BDJ.13.e173562)
Supplement: XML Treatment for Atkinsonia beijingana [file BDJ.13.e173562-treatment2.xml]

<!DOCTYPE tp:taxon-treatment
  PUBLIC "-//TaxonX//DTD Taxonomic Treatment Publishing DTD v0 20100105//EN" "tax-treatment-NSO.dtd">
<tp:taxon-treatment xmlns:tp="http://www.plazi.org/taxpub"><tp:treatment-meta><mixed-citation publication-type="journal"><person-group><name><surname>Jeong</surname><given-names>In-Won</given-names></name><name><surname>Kim</surname><given-names>Sora</given-names></name></person-group><article-title>Newly-recorded species of the genus <italic><tp:taxon-name><tp:taxon-name-part taxon-name-part-type="genus" reg="Atkinsonia">Atkinsonia</tp:taxon-name-part></tp:taxon-name></italic> Stainton, 1859 (<tp:taxon-name><tp:taxon-name-part taxon-name-part-type="order">Lepidoptera</tp:taxon-name-part></tp:taxon-name>, <tp:taxon-name><tp:taxon-name-part taxon-name-part-type="family">Stathmopodidae</tp:taxon-name-part></tp:taxon-name>) from Korea with checklist</article-title><source>Biodivers Data J</source><day>18</day><month>11</month><year>2025</year><volume>13</volume><pub-id pub-id-type="doi">10.3897/BDJ.13.e173562</pub-id></mixed-citation></tp:treatment-meta><tp:nomenclature><tp:taxon-name><object-id xmlns:xlink="http://www.w3.org/1999/xlink" content-type="arpha" xlink:type="simple">02F8368D-2CAD-5D8D-99BE-82D6E2A8C19D</object-id><tp:taxon-name-part taxon-name-part-type="genus">Atkinsonia</tp:taxon-name-part> <tp:taxon-name-part taxon-name-part-type="species">beijingana</tp:taxon-name-part></tp:taxon-name><tp:taxon-authority>(Yang, 1977)</tp:taxon-authority><tp:nomenclature-citation-list><tp:nomenclature-citation><tp:taxon-name><tp:taxon-name-part taxon-name-part-type="genus" reg="Oedematopoda">Oedematopoda</tp:taxon-name-part> <tp:taxon-name-part taxon-name-part-type="species" reg="beijingana">beijingana</tp:taxon-name-part></tp:taxon-name><comment> <xref ref-type="bibr" rid="B13513172">Yang 1977</xref>: 148. Type locality: China (Beijing).</comment></tp:nomenclature-citation><tp:nomenclature-citation><tp:taxon-name><tp:taxon-name-part taxon-name-part-type="genus" reg="Atkinsonia">Atkinsonia</tp:taxon-name-part> <tp:taxon-name-part taxon-name-part-type="species" reg="beijingana">beijingana</tp:taxon-name-part></tp:taxon-name><comment> (Yang): <xref ref-type="bibr" rid="B13513189">Sinev (2015)</xref>: 22.</comment></tp:nomenclature-citation></tp:nomenclature-citation-list></tp:nomenclature><tp:treatment-sec sec-type="Feeds on"><title>Feeds on</title><p><italic><tp:taxon-name><tp:taxon-name-part taxon-name-part-type="genus" reg="Castanea">Castanea</tp:taxon-name-part> <tp:taxon-name-part taxon-name-part-type="species" reg="crenata">crenata</tp:taxon-name-part></tp:taxon-name></italic> Siebold and Zucc., <italic><tp:taxon-name><tp:taxon-name-part taxon-name-part-type="genus" reg="Castanopsis">Castanopsis</tp:taxon-name-part> <tp:taxon-name-part taxon-name-part-type="species" reg="kawakamii">kawakamii</tp:taxon-name-part></tp:taxon-name></italic> Hayata, <italic><tp:taxon-name><tp:taxon-name-part taxon-name-part-type="genus" reg="Quercus">Quercus</tp:taxon-name-part> <tp:taxon-name-part taxon-name-part-type="species" reg="acutissima">acutissima</tp:taxon-name-part></tp:taxon-name></italic> Carruth. and <italic><tp:taxon-name><tp:taxon-name-part taxon-name-part-type="genus" reg="Quercus">Q.</tp:taxon-name-part> <tp:taxon-name-part taxon-name-part-type="species" reg="serrata">serrata</tp:taxon-name-part></tp:taxon-name></italic> Murray (<tp:taxon-name><tp:taxon-name-part taxon-name-part-type="family">Fagaceae</tp:taxon-name-part></tp:taxon-name>) (<xref ref-type="bibr" rid="B13513088">Terada 2016</xref>; <xref ref-type="bibr" rid="B13513114">Shen et al. 2024</xref>).</p></tp:treatment-sec><tp:treatment-sec sec-type="Distribution"><title>Distribution</title><p>Korea (this study; Gyeonggi, Jeollanam), Japan (Aichi, Fukuoka, Hyogo, Kagoshima, Kyoto, Nara, Osaka, Wakayama, Yamaguchi), China (Beijing, Guangxi, Guizhou, Hainan, Hebei, Henan, Shaanxi, Tianjin, Zhejiang) (<xref ref-type="bibr" rid="B13513088">Terada 2016</xref>; <xref ref-type="bibr" rid="B13513132">Wang et al. 2016</xref>; <xref ref-type="bibr" rid="B13607351">Yagi et al. 2019</xref>).</p></tp:treatment-sec><ref-list><ref id="B13513172"><element-citation xmlns:xlink="http://www.w3.org/1999/xlink" publication-type="book" xlink:type="simple"><person-group person-group-type="author"><name name-style="western"><surname>Yang</surname><given-names>J. K.</given-names></name></person-group><year>1977</year><source>Moths of North China</source><publisher-name>North China Agricultural University Press</publisher-name><publisher-loc>Beijing</publisher-loc><size units="page">299</size><comment content-type="language">Chinese</comment></element-citation></ref><ref id="B13513189"><element-citation xmlns:xlink="http://www.w3.org/1999/xlink" publication-type="book" xlink:type="simple"><person-group person-group-type="author"><name name-style="western"><surname>Sinev</surname><given-names>S. Y.</given-names></name></person-group><year>2015</year><source>World catalogue of brightlegged moths (<tp:taxon-name><tp:taxon-name-part taxon-name-part-type="order">Lepidoptera</tp:taxon-name-part></tp:taxon-name>, <tp:taxon-name><tp:taxon-name-part taxon-name-part-type="family">Stathmopodidae</tp:taxon-name-part></tp:taxon-name>)</source><publisher-name>Zoological Institute of Russian Academy of Science</publisher-name><publisher-loc>St. Petersburg</publisher-loc><size units="page">84</size></element-citation></ref><ref id="B13513088"><element-citation xmlns:xlink="http://www.w3.org/1999/xlink" publication-type="book" xlink:type="simple"><person-group person-group-type="author"><name name-style="western"><surname>Terada</surname><given-names>T.</given-names></name></person-group><year>2016</year><source>Family <tp:taxon-name><tp:taxon-name-part taxon-name-part-type="family">Stathmopodidae</tp:taxon-name-part></tp:taxon-name></source><volume>Vol.7</volume><publisher-name>Entomological Society of Japan</publisher-name><publisher-loc>Fukuoka</publisher-loc><size units="page">19-124</size></element-citation></ref><ref id="B13513114"><element-citation xmlns:xlink="http://www.w3.org/1999/xlink" publication-type="article" xlink:type="simple"><person-group person-group-type="author"><name name-style="western"><surname>Shen</surname><given-names>Z. Y.</given-names></name><name name-style="western"><surname>Terada</surname><given-names>T.</given-names></name><name name-style="western"><surname>Landry</surname><given-names>J. F.</given-names></name><name name-style="western"><surname>Hoare</surname><given-names>R. J.</given-names></name><etal/></person-group><year>2024</year><article-title>Systematics and evolutionary dynamics of insect-fern interactions in the specialized fern-spore feeding <tp:taxon-name><tp:taxon-name-part taxon-name-part-type="subfamily">Cuprininae</tp:taxon-name-part></tp:taxon-name> (<tp:taxon-name><tp:taxon-name-part taxon-name-part-type="order">Lepidoptera</tp:taxon-name-part></tp:taxon-name>, Stathmopodiae).</article-title><source>Molecular Phylogenetics and Evolution</source><volume>194</volume><fpage>108040</fpage><pub-id pub-id-type="doi">10.1016/j.ympev.2024.108040</pub-id></element-citation></ref><ref id="B13513132"><element-citation xmlns:xlink="http://www.w3.org/1999/xlink" publication-type="article" xlink:type="simple"><person-group person-group-type="author"><name name-style="western"><surname>Wang</surname><given-names>S.</given-names></name><name name-style="western"><surname>Guan</surname><given-names>W.</given-names></name><name name-style="western"><surname>Sinev</surname><given-names>S. Y.</given-names></name></person-group><year>2016</year><article-title>Taxonomic study of the genus <italic><tp:taxon-name><tp:taxon-name-part taxon-name-part-type="genus" reg="Atkinsonia">Atkinsonia</tp:taxon-name-part></tp:taxon-name></italic> Stainton, 1859 (<tp:taxon-name><tp:taxon-name-part taxon-name-part-type="order">Lepidoptera</tp:taxon-name-part></tp:taxon-name>, <tp:taxon-name><tp:taxon-name-part taxon-name-part-type="family">Stathmopodidae</tp:taxon-name-part></tp:taxon-name>) in China, with descriptions of two new species</article-title><source>Zootaxa</source><volume>4208</volume><issue>1</issue><pub-id pub-id-type="doi">10.11646/zootaxa.4208.1.2</pub-id></element-citation></ref><ref id="B13607351"><element-citation xmlns:xlink="http://www.w3.org/1999/xlink" publication-type="article" xlink:type="simple"><person-group person-group-type="author"><name name-style="western"><surname>Yagi</surname><given-names>S.</given-names></name><name name-style="western"><surname>Terada</surname><given-names>T.</given-names></name><name name-style="western"><surname>Hirowatari</surname><given-names>T.</given-names></name></person-group><year>2019</year><article-title>The family <tp:taxon-name><tp:taxon-name-part taxon-name-part-type="family">Stathmopodidae</tp:taxon-name-part></tp:taxon-name> collected in Fukuoka Prefecture, Japan</article-title><source>Japan Heterocerists’s Journal</source><volume>290</volume><fpage>382</fpage><lpage>387</lpage></element-citation></ref></ref-list></tp:taxon-treatment>
