# Supplementary material for: Newly-recorded species of the genus Atkinsonia Stainton, 1859 (Lepidoptera, Stathmopodidae) from Korea with checklist
Source: Biodivers Data J. 2025 Nov 18;13:e173562. doi: 10.3897/BDJ.13.e173562 (PMC12648166; doi:10.3897/BDJ.13.e173562)
Supplement: XML Treatment for Atkinsonia clerodendronella [file BDJ.13.e173562-treatment5.xml]

<!DOCTYPE tp:taxon-treatment
  PUBLIC "-//TaxonX//DTD Taxonomic Treatment Publishing DTD v0 20100105//EN" "tax-treatment-NSO.dtd">
<tp:taxon-treatment xmlns:tp="http://www.plazi.org/taxpub"><tp:treatment-meta><mixed-citation publication-type="journal"><person-group><name><surname>Jeong</surname><given-names>In-Won</given-names></name><name><surname>Kim</surname><given-names>Sora</given-names></name></person-group><article-title>Newly-recorded species of the genus <italic><tp:taxon-name><tp:taxon-name-part taxon-name-part-type="genus" reg="Atkinsonia">Atkinsonia</tp:taxon-name-part></tp:taxon-name></italic> Stainton, 1859 (<tp:taxon-name><tp:taxon-name-part taxon-name-part-type="order">Lepidoptera</tp:taxon-name-part></tp:taxon-name>, <tp:taxon-name><tp:taxon-name-part taxon-name-part-type="family">Stathmopodidae</tp:taxon-name-part></tp:taxon-name>) from Korea with checklist</article-title><source>Biodivers Data J</source><day>18</day><month>11</month><year>2025</year><volume>13</volume><pub-id pub-id-type="doi">10.3897/BDJ.13.e173562</pub-id></mixed-citation></tp:treatment-meta><tp:nomenclature><tp:taxon-name><object-id xmlns:xlink="http://www.w3.org/1999/xlink" content-type="arpha" xlink:type="simple">85E0F25B-7D72-5262-9761-789D0797FC67</object-id><tp:taxon-name-part taxon-name-part-type="genus">Atkinsonia</tp:taxon-name-part> <tp:taxon-name-part taxon-name-part-type="species">clerodendronella</tp:taxon-name-part></tp:taxon-name><tp:taxon-authority>Stainton, 1859</tp:taxon-authority><tp:nomenclature-citation-list><tp:nomenclature-citation><tp:taxon-name><tp:taxon-name-part taxon-name-part-type="genus" reg="Atkinsonia">Atkinsonia</tp:taxon-name-part> <tp:taxon-name-part taxon-name-part-type="species" reg="clerodendronella">clerodendronella</tp:taxon-name-part></tp:taxon-name><comment> <xref ref-type="bibr" rid="B13514111">Stainton 1859</xref>: 125. Type locality: India (West Bengal).</comment></tp:nomenclature-citation><tp:nomenclature-citation><tp:taxon-name><tp:taxon-name-part taxon-name-part-type="genus" reg="Oedematopoda">Oedematopoda</tp:taxon-name-part> <tp:taxon-name-part taxon-name-part-type="species" reg="clerodendronella">clerodendronella</tp:taxon-name-part></tp:taxon-name><comment> (Stainton): <xref ref-type="bibr" rid="B13519189">Walsingham (1889)</xref>: 20.</comment></tp:nomenclature-citation></tp:nomenclature-citation-list></tp:nomenclature><tp:treatment-sec sec-type="Feeds on"><title>Feeds on</title><p><italic><tp:taxon-name><tp:taxon-name-part taxon-name-part-type="genus" reg="Clerodendrum">Clerodendrum</tp:taxon-name-part> <tp:taxon-name-part taxon-name-part-type="species" reg="infortunatum">infortunatum</tp:taxon-name-part></tp:taxon-name></italic> L. and <italic><tp:taxon-name><tp:taxon-name-part taxon-name-part-type="genus" reg="Anisomeles">Anisomeles</tp:taxon-name-part> <tp:taxon-name-part taxon-name-part-type="species" reg="indica">indica</tp:taxon-name-part></tp:taxon-name></italic> (L.) Kuntze (<tp:taxon-name><tp:taxon-name-part taxon-name-part-type="family">Lamiaceae</tp:taxon-name-part></tp:taxon-name>) (<xref ref-type="bibr" rid="B13513214">Maxwell-Lefroy and Howlett 1909</xref>; <xref ref-type="bibr" rid="B13513206">Fletcher 1920</xref>).</p></tp:treatment-sec><tp:treatment-sec sec-type="Distribution"><title>Distribution</title><p>China (Guizhou), India (Bihar, West Bengal, Kerala) (<xref ref-type="bibr" rid="B13513206">Fletcher 1920</xref>; <xref ref-type="bibr" rid="B13513132">Wang et al. 2016</xref>; <xref ref-type="bibr" rid="B13607342">Shamsudeen and Pathania 2022</xref>; <xref ref-type="bibr" rid="B13607333">Sahoo 2025</xref>).</p></tp:treatment-sec><ref-list><ref id="B13514111"><element-citation xmlns:xlink="http://www.w3.org/1999/xlink" publication-type="article" xlink:type="simple"><person-group person-group-type="author"><name name-style="western"><surname>Stainton</surname><given-names>H. T.</given-names></name></person-group><year>1859</year><article-title>Descriptions of twenty-five species of Indian Micro-<tp:taxon-name><tp:taxon-name-part taxon-name-part-type="order">Lepidoptera</tp:taxon-name-part></tp:taxon-name></article-title><source>Transactions of the Entomological Society of London</source><volume>5</volume><issue>2</issue><fpage>111</fpage><lpage>126</lpage><pub-id pub-id-type="doi">10.1111/j.1365-2311.1859.tb01837.x</pub-id></element-citation></ref><ref id="B13519189"><element-citation xmlns:xlink="http://www.w3.org/1999/xlink" publication-type="article" xlink:type="simple"><person-group person-group-type="author"><name name-style="western"><surname>Walsingham</surname><given-names>L.</given-names></name></person-group><year>1889</year><article-title>Monograph of the genera connecting Tinægeria, Wlk., with <tp:taxon-name><tp:taxon-name-part taxon-name-part-type="genus" reg="Eretmocera">Eretmocera</tp:taxon-name-part></tp:taxon-name>, Z</article-title><source>Transactions of the Royal Entomological Society of London</source><volume>37</volume><issue>1</issue><fpage>1</fpage><lpage>40</lpage><pub-id pub-id-type="doi">10.1111/j.1365-2311.1889.tb02695.x</pub-id></element-citation></ref><ref id="B13513214"><element-citation xmlns:xlink="http://www.w3.org/1999/xlink" publication-type="book" xlink:type="simple"><person-group person-group-type="author"><name name-style="western"><surname>Maxwell-Lefroy</surname><given-names>H.</given-names></name><name name-style="western"><surname>Howlett</surname><given-names>F. M.</given-names></name></person-group><year>1909</year><source>Indian Insect Life, A manual of the insects of the plains</source><publisher-name>Agricultural Research Institute, Pusa</publisher-name><publisher-loc>Calcutta</publisher-loc><size units="page">xii+786</size></element-citation></ref><ref id="B13513206"><element-citation xmlns:xlink="http://www.w3.org/1999/xlink" publication-type="book" xlink:type="simple"><person-group person-group-type="author"><name name-style="western"><surname>Fletcher</surname><given-names>T. B.</given-names></name></person-group><year>1920</year><source>Life-histories of Indian insects, Microlepidoptera</source><edition>6th Edition</edition><publisher-name>Imperial Department of Agriculture in India</publisher-name></element-citation></ref><ref id="B13513132"><element-citation xmlns:xlink="http://www.w3.org/1999/xlink" publication-type="article" xlink:type="simple"><person-group person-group-type="author"><name name-style="western"><surname>Wang</surname><given-names>S.</given-names></name><name name-style="western"><surname>Guan</surname><given-names>W.</given-names></name><name name-style="western"><surname>Sinev</surname><given-names>S. Y.</given-names></name></person-group><year>2016</year><article-title>Taxonomic study of the genus <italic><tp:taxon-name><tp:taxon-name-part taxon-name-part-type="genus" reg="Atkinsonia">Atkinsonia</tp:taxon-name-part></tp:taxon-name></italic> Stainton, 1859 (<tp:taxon-name><tp:taxon-name-part taxon-name-part-type="order">Lepidoptera</tp:taxon-name-part></tp:taxon-name>, <tp:taxon-name><tp:taxon-name-part taxon-name-part-type="family">Stathmopodidae</tp:taxon-name-part></tp:taxon-name>) in China, with descriptions of two new species</article-title><source>Zootaxa</source><volume>4208</volume><issue>1</issue><pub-id pub-id-type="doi">10.11646/zootaxa.4208.1.2</pub-id></element-citation></ref><ref id="B13607342"><element-citation xmlns:xlink="http://www.w3.org/1999/xlink" publication-type="article" xlink:type="simple"><person-group person-group-type="author"><name name-style="western"><surname>Shamsudeen</surname><given-names>R. S.M.</given-names></name><name name-style="western"><surname>Pathania</surname><given-names>P. C.</given-names></name></person-group><year>2022</year><article-title>Diversity of <tp:taxon-name><tp:taxon-name-part taxon-name-part-type="order">Lepidoptera</tp:taxon-name-part></tp:taxon-name> along Altitudinal Gradient in Shola Forest of Kerala, India</article-title><source>Records of the Zoological Survey of India</source><fpage>393</fpage><lpage>413</lpage><pub-id pub-id-type="doi">10.26515/rzsi/v122/i4/2022/166625</pub-id></element-citation></ref><ref id="B13607333"><element-citation xmlns:xlink="http://www.w3.org/1999/xlink" publication-type="article" xlink:type="simple"><person-group person-group-type="author"><name name-style="western"><surname>Sahoo</surname><given-names>K. C.</given-names></name></person-group><year>2025</year><article-title>A catalogue of Indian <tp:taxon-name><tp:taxon-name-part taxon-name-part-type="family">Stathmopodidae</tp:taxon-name-part></tp:taxon-name> (<tp:taxon-name><tp:taxon-name-part taxon-name-part-type="order">Lepidoptera</tp:taxon-name-part></tp:taxon-name>: <tp:taxon-name><tp:taxon-name-part taxon-name-part-type="superfamily">Gelechioidea</tp:taxon-name-part></tp:taxon-name>)</article-title><source>Zootaxa</source><volume>5711</volume><issue>4</issue><fpage>482</fpage><lpage>504</lpage><pub-id pub-id-type="doi">10.11646/zootaxa.5711.4.2</pub-id></element-citation></ref></ref-list></tp:taxon-treatment>
