# Supplementary material for: Newly-recorded species of the genus Atkinsonia Stainton, 1859 (Lepidoptera, Stathmopodidae) from Korea with checklist
Source: Biodivers Data J. 2025 Nov 18;13:e173562. doi: 10.3897/BDJ.13.e173562 (PMC12648166; doi:10.3897/BDJ.13.e173562)
Supplement: XML Treatment for Atkinsonia ignipicta [file BDJ.13.e173562-treatment9.xml]

<!DOCTYPE tp:taxon-treatment
  PUBLIC "-//TaxonX//DTD Taxonomic Treatment Publishing DTD v0 20100105//EN" "tax-treatment-NSO.dtd">
<tp:taxon-treatment xmlns:tp="http://www.plazi.org/taxpub"><tp:treatment-meta><mixed-citation publication-type="journal"><person-group><name><surname>Jeong</surname><given-names>In-Won</given-names></name><name><surname>Kim</surname><given-names>Sora</given-names></name></person-group><article-title>Newly-recorded species of the genus <italic><tp:taxon-name><tp:taxon-name-part taxon-name-part-type="genus" reg="Atkinsonia">Atkinsonia</tp:taxon-name-part></tp:taxon-name></italic> Stainton, 1859 (<tp:taxon-name><tp:taxon-name-part taxon-name-part-type="order">Lepidoptera</tp:taxon-name-part></tp:taxon-name>, <tp:taxon-name><tp:taxon-name-part taxon-name-part-type="family">Stathmopodidae</tp:taxon-name-part></tp:taxon-name>) from Korea with checklist</article-title><source>Biodivers Data J</source><day>18</day><month>11</month><year>2025</year><volume>13</volume><pub-id pub-id-type="doi">10.3897/BDJ.13.e173562</pub-id></mixed-citation></tp:treatment-meta><tp:nomenclature><tp:taxon-name><object-id xmlns:xlink="http://www.w3.org/1999/xlink" content-type="arpha" xlink:type="simple">B922C8AB-AB0F-59C8-B81A-8FFE93BF70AF</object-id><tp:taxon-name-part taxon-name-part-type="genus">Atkinsonia</tp:taxon-name-part> <tp:taxon-name-part taxon-name-part-type="species">ignipicta</tp:taxon-name-part></tp:taxon-name><tp:taxon-authority>(Butler, 1881)</tp:taxon-authority><tp:nomenclature-citation-list><tp:nomenclature-citation><tp:taxon-name><tp:taxon-name-part taxon-name-part-type="genus" reg="Eretmocera">Eretmocera</tp:taxon-name-part> <tp:taxon-name-part taxon-name-part-type="species" reg="ignipicta">ignipicta</tp:taxon-name-part></tp:taxon-name><comment> <xref ref-type="bibr" rid="B13514129">Butler 1881</xref>: 593. Type locality: Japan (Honshu).</comment></tp:nomenclature-citation><tp:nomenclature-citation><tp:taxon-name><tp:taxon-name-part taxon-name-part-type="genus" reg="Oedematopoda">Oedematopoda</tp:taxon-name-part> <tp:taxon-name-part taxon-name-part-type="species" reg="ignipicta">ignipicta</tp:taxon-name-part></tp:taxon-name><comment> (Butler): <xref ref-type="bibr" rid="B13519189">Walsingham (1889)</xref>: 22-23.</comment></tp:nomenclature-citation><tp:nomenclature-citation><tp:taxon-name><tp:taxon-name-part taxon-name-part-type="genus" reg="Oedematopoda">Oedematopoda</tp:taxon-name-part> <tp:taxon-name-part taxon-name-part-type="species" reg="nohirai">nohirai</tp:taxon-name-part></tp:taxon-name><comment> <xref ref-type="bibr" rid="B13519198">Matsumura 1931</xref>: 1011.</comment></tp:nomenclature-citation><tp:nomenclature-citation><tp:taxon-name><tp:taxon-name-part taxon-name-part-type="genus" reg="Oedematopoda">Oedematopoda</tp:taxon-name-part> <tp:taxon-name-part taxon-name-part-type="species" reg="semirubra">semirubra</tp:taxon-name-part></tp:taxon-name><comment> <xref ref-type="bibr" rid="B13519216">Meyrick 1936</xref>: 619.</comment></tp:nomenclature-citation><tp:nomenclature-citation><tp:taxon-name><tp:taxon-name-part taxon-name-part-type="genus" reg="Atkinsonia">Atkinsonia</tp:taxon-name-part> <tp:taxon-name-part taxon-name-part-type="species" reg="ignipicta">ignipicta</tp:taxon-name-part></tp:taxon-name><comment> (Butler): <xref ref-type="bibr" rid="B13519237">Kasy (1976)</xref>: 429.</comment></tp:nomenclature-citation></tp:nomenclature-citation-list></tp:nomenclature><tp:treatment-sec sec-type="Feeds on"><title>Feeds on</title><p><italic><tp:taxon-name><tp:taxon-name-part taxon-name-part-type="genus" reg="Ceratovacuna">Ceratovacuna</tp:taxon-name-part> <tp:taxon-name-part taxon-name-part-type="species" reg="japonica">japonica</tp:taxon-name-part></tp:taxon-name></italic> (Takahashi) (<tp:taxon-name><tp:taxon-name-part taxon-name-part-type="order">Hemiptera</tp:taxon-name-part></tp:taxon-name>, <tp:taxon-name><tp:taxon-name-part taxon-name-part-type="family">Aphididae</tp:taxon-name-part></tp:taxon-name>) and <italic><tp:taxon-name><tp:taxon-name-part taxon-name-part-type="genus" reg="Pseudoregma">Pseudoregma</tp:taxon-name-part> <tp:taxon-name-part taxon-name-part-type="species" reg="bambucicola">bambucicola</tp:taxon-name-part></tp:taxon-name></italic> (Takahashi) (<tp:taxon-name><tp:taxon-name-part taxon-name-part-type="order">Hemiptera</tp:taxon-name-part></tp:taxon-name>, <tp:taxon-name><tp:taxon-name-part taxon-name-part-type="family">Pemphigidae</tp:taxon-name-part></tp:taxon-name>) (<xref ref-type="bibr" rid="B13513230">Moriuti 1982</xref>; <xref ref-type="bibr" rid="B13513105">Morimoto and Shibao 1993</xref>).</p></tp:treatment-sec><tp:treatment-sec sec-type="Distribution"><title>Distribution</title><p>Korea (Gyeonggi), Japan (Hokkaido, Nagano, Gifu, Wakayama, Ehime), China (Guangxi, Guizhou, Hainan) (<xref ref-type="bibr" rid="B13513141">Park et al. 1983</xref>; <xref ref-type="bibr" rid="B13513088">Terada 2016</xref>; <xref ref-type="bibr" rid="B13513132">Wang et al. 2016</xref>).</p></tp:treatment-sec><ref-list><ref id="B13514129"><element-citation xmlns:xlink="http://www.w3.org/1999/xlink" publication-type="article" xlink:type="simple"><person-group person-group-type="author"><name name-style="western"><surname>Butler</surname><given-names>A. G.</given-names></name></person-group><year>1881</year><article-title>Descriptions of new genera and species of Heterocerous <tp:taxon-name><tp:taxon-name-part taxon-name-part-type="order">Lepidoptera</tp:taxon-name-part></tp:taxon-name> from Japan</article-title><source>Transactions of the Entomological Society of London</source><volume>1881</volume><fpage>579</fpage><lpage>600</lpage><pub-id pub-id-type="doi">10.1111/j.1365-2311.1873.tb01519.x</pub-id></element-citation></ref><ref id="B13519189"><element-citation xmlns:xlink="http://www.w3.org/1999/xlink" publication-type="article" xlink:type="simple"><person-group person-group-type="author"><name name-style="western"><surname>Walsingham</surname><given-names>L.</given-names></name></person-group><year>1889</year><article-title>Monograph of the genera connecting Tinægeria, Wlk., with <tp:taxon-name><tp:taxon-name-part taxon-name-part-type="genus" reg="Eretmocera">Eretmocera</tp:taxon-name-part></tp:taxon-name>, Z</article-title><source>Transactions of the Royal Entomological Society of London</source><volume>37</volume><issue>1</issue><fpage>1</fpage><lpage>40</lpage><pub-id pub-id-type="doi">10.1111/j.1365-2311.1889.tb02695.x</pub-id></element-citation></ref><ref id="B13519198"><element-citation xmlns:xlink="http://www.w3.org/1999/xlink" publication-type="book" xlink:type="simple"><person-group person-group-type="author"><name name-style="western"><surname>Matsumura</surname><given-names>S.</given-names></name></person-group><year>1931</year><source>6000 Illustrated Insects of Japan-Empire</source><publisher-name>The Toko-Shoin</publisher-name><publisher-loc>Tokyo</publisher-loc><size units="page">1497</size><comment content-type="language">Japanese</comment></element-citation></ref><ref id="B13519216"><element-citation xmlns:xlink="http://www.w3.org/1999/xlink" publication-type="chapter" xlink:type="simple"><person-group person-group-type="author"><name name-style="western"><surname>Meyrick</surname><given-names>E.</given-names></name></person-group><year>1936</year><chapter-title>Heliodinidae</chapter-title><person-group person-group-type="editor"><name name-style="western"><surname>Meyrick</surname><given-names>E.</given-names></name></person-group><source>Exotic Microlepidoptera IV</source><publisher-name>Taylor and Francis</publisher-name><publisher-loc>London</publisher-loc></element-citation></ref><ref id="B13519237"><element-citation xmlns:xlink="http://www.w3.org/1999/xlink" publication-type="article" xlink:type="simple"><person-group person-group-type="author"><name name-style="western"><surname>Kasy</surname><given-names>F.</given-names></name></person-group><year>1976</year><article-title>Über die Familienzugehörigkeit einiger "<tp:taxon-name><tp:taxon-name-part taxon-name-part-type="family">Heliodinidae</tp:taxon-name-part></tp:taxon-name>"-Gattungen (<tp:taxon-name><tp:taxon-name-part taxon-name-part-type="order">Lepidoptera</tp:taxon-name-part></tp:taxon-name>)</article-title><source>Annalen des Naturhistorischen Museums in Wien</source><volume>80</volume><fpage>415</fpage><lpage>430</lpage></element-citation></ref><ref id="B13513230"><element-citation xmlns:xlink="http://www.w3.org/1999/xlink" publication-type="chapter" xlink:type="simple"><person-group person-group-type="author"><name name-style="western"><surname>Moriuti</surname><given-names>S.</given-names></name></person-group><year>1982</year><chapter-title>Stathmopodidae</chapter-title><person-group person-group-type="editor"><name name-style="western"><surname>Inoue</surname><given-names>H.</given-names></name><etal/></person-group><source>Moths of Japan</source><volume>Vol. 1</volume><publisher-name>Kodansha</publisher-name><publisher-loc>Tokyo</publisher-loc><size units="page">256-258</size><comment content-type="language">Japanese</comment></element-citation></ref><ref id="B13513105"><element-citation xmlns:xlink="http://www.w3.org/1999/xlink" publication-type="article" xlink:type="simple"><person-group person-group-type="author"><name name-style="western"><surname>Morimoto</surname><given-names>M.</given-names></name><name name-style="western"><surname>Shibao</surname><given-names>H.</given-names></name></person-group><year>1993</year><article-title>Predators of the bamboo aphid <italic><tp:taxon-name><tp:taxon-name-part taxon-name-part-type="genus" reg="Pseudoregma">Pseudoregma</tp:taxon-name-part> <tp:taxon-name-part taxon-name-part-type="species" reg="bambucicola">bambucicola</tp:taxon-name-part></tp:taxon-name></italic> (<tp:taxon-name><tp:taxon-name-part taxon-name-part-type="suborder">Homoptera</tp:taxon-name-part></tp:taxon-name>: <tp:taxon-name><tp:taxon-name-part taxon-name-part-type="family">Pemphigidae</tp:taxon-name-part></tp:taxon-name>) in Kagoshima, southern Japan</article-title><source>Applied Entomology and Zoology</source><volume>28</volume><issue>2</issue><fpage>246</fpage><lpage>248</lpage><pub-id pub-id-type="doi">10.1303/aez.28.246</pub-id></element-citation></ref><ref id="B13513141"><element-citation xmlns:xlink="http://www.w3.org/1999/xlink" publication-type="article" xlink:type="simple"><person-group person-group-type="author"><name name-style="western"><surname>Park</surname><given-names>K. T.</given-names></name><name name-style="western"><surname>Lee</surname><given-names>S. M.</given-names></name><name name-style="western"><surname>Kwon</surname><given-names>Y. J.</given-names></name></person-group><year>1983</year><article-title>Microlepidoptera of Korea</article-title><source><tp:taxon-name><tp:taxon-name-part taxon-name-part-type="class">Insecta</tp:taxon-name-part></tp:taxon-name> Koreana</source><volume>3</volume><fpage>1</fpage><lpage>195</lpage></element-citation></ref><ref id="B13513088"><element-citation xmlns:xlink="http://www.w3.org/1999/xlink" publication-type="book" xlink:type="simple"><person-group person-group-type="author"><name name-style="western"><surname>Terada</surname><given-names>T.</given-names></name></person-group><year>2016</year><source>Family <tp:taxon-name><tp:taxon-name-part taxon-name-part-type="family">Stathmopodidae</tp:taxon-name-part></tp:taxon-name></source><volume>Vol.7</volume><publisher-name>Entomological Society of Japan</publisher-name><publisher-loc>Fukuoka</publisher-loc><size units="page">19-124</size></element-citation></ref><ref id="B13513132"><element-citation xmlns:xlink="http://www.w3.org/1999/xlink" publication-type="article" xlink:type="simple"><person-group person-group-type="author"><name name-style="western"><surname>Wang</surname><given-names>S.</given-names></name><name name-style="western"><surname>Guan</surname><given-names>W.</given-names></name><name name-style="western"><surname>Sinev</surname><given-names>S. Y.</given-names></name></person-group><year>2016</year><article-title>Taxonomic study of the genus <italic><tp:taxon-name><tp:taxon-name-part taxon-name-part-type="genus" reg="Atkinsonia">Atkinsonia</tp:taxon-name-part></tp:taxon-name></italic> Stainton, 1859 (<tp:taxon-name><tp:taxon-name-part taxon-name-part-type="order">Lepidoptera</tp:taxon-name-part></tp:taxon-name>, <tp:taxon-name><tp:taxon-name-part taxon-name-part-type="family">Stathmopodidae</tp:taxon-name-part></tp:taxon-name>) in China, with descriptions of two new species</article-title><source>Zootaxa</source><volume>4208</volume><issue>1</issue><pub-id pub-id-type="doi">10.11646/zootaxa.4208.1.2</pub-id></element-citation></ref></ref-list></tp:taxon-treatment>
