# Supplementary material for: Newly-recorded species of the genus Atkinsonia Stainton, 1859 (Lepidoptera, Stathmopodidae) from Korea with checklist
Source: Biodivers Data J. 2025 Nov 18;13:e173562. doi: 10.3897/BDJ.13.e173562 (PMC12648166; doi:10.3897/BDJ.13.e173562)
Supplement: XML Treatment for Atkinsonia ignispergens [file BDJ.13.e173562-treatment10.xml]

<!DOCTYPE tp:taxon-treatment
  PUBLIC "-//TaxonX//DTD Taxonomic Treatment Publishing DTD v0 20100105//EN" "tax-treatment-NSO.dtd">
<tp:taxon-treatment xmlns:tp="http://www.plazi.org/taxpub"><tp:treatment-meta><mixed-citation publication-type="journal"><person-group><name><surname>Jeong</surname><given-names>In-Won</given-names></name><name><surname>Kim</surname><given-names>Sora</given-names></name></person-group><article-title>Newly-recorded species of the genus <italic><tp:taxon-name><tp:taxon-name-part taxon-name-part-type="genus" reg="Atkinsonia">Atkinsonia</tp:taxon-name-part></tp:taxon-name></italic> Stainton, 1859 (<tp:taxon-name><tp:taxon-name-part taxon-name-part-type="order">Lepidoptera</tp:taxon-name-part></tp:taxon-name>, <tp:taxon-name><tp:taxon-name-part taxon-name-part-type="family">Stathmopodidae</tp:taxon-name-part></tp:taxon-name>) from Korea with checklist</article-title><source>Biodivers Data J</source><day>18</day><month>11</month><year>2025</year><volume>13</volume><pub-id pub-id-type="doi">10.3897/BDJ.13.e173562</pub-id></mixed-citation></tp:treatment-meta><tp:nomenclature><tp:taxon-name><object-id xmlns:xlink="http://www.w3.org/1999/xlink" content-type="arpha" xlink:type="simple">81B48148-3F5C-5A72-891E-F9B0EBF5E7BB</object-id><tp:taxon-name-part taxon-name-part-type="genus">Atkinsonia</tp:taxon-name-part> <tp:taxon-name-part taxon-name-part-type="species">ignispergens</tp:taxon-name-part></tp:taxon-name><tp:taxon-authority>(Diakonoff, 1948)</tp:taxon-authority><tp:nomenclature-citation-list><tp:nomenclature-citation><tp:taxon-name><tp:taxon-name-part taxon-name-part-type="genus" reg="Snellenia">Snellenia</tp:taxon-name-part> <tp:taxon-name-part taxon-name-part-type="species" reg="ignispergens">ignispergens</tp:taxon-name-part></tp:taxon-name><comment> <xref ref-type="bibr" rid="B13607307">Diakonoff 1948</xref>: 271. Type locality: Japan.</comment></tp:nomenclature-citation><tp:nomenclature-citation><tp:taxon-name><tp:taxon-name-part taxon-name-part-type="genus" reg="Atkinsonia">Atkinsonia</tp:taxon-name-part> <tp:taxon-name-part taxon-name-part-type="species" reg="ignispergens">ignispergens</tp:taxon-name-part></tp:taxon-name><comment> (Diakonoff): <xref ref-type="bibr" rid="B13513189">Sinev (2015)</xref>: 22.</comment></tp:nomenclature-citation></tp:nomenclature-citation-list></tp:nomenclature><tp:treatment-sec sec-type="Feeds on"><title>Feeds on</title><p>Unknown.</p></tp:treatment-sec><tp:treatment-sec sec-type="Distribution"><title>Distribution</title><p>Japan (<xref ref-type="bibr" rid="B13607307">Diakonoff 1948</xref>).</p></tp:treatment-sec><ref-list><ref id="B13607307"><element-citation xmlns:xlink="http://www.w3.org/1999/xlink" publication-type="article" xlink:type="simple"><person-group person-group-type="author"><name name-style="western"><surname>Diakonoff</surname><given-names>A.</given-names></name></person-group><year>1948</year><article-title>Fauna Buruana, Microlepidoptera II</article-title><source>Treubia</source><volume>19</volume><fpage>197</fpage><lpage>219</lpage></element-citation></ref><ref id="B13513189"><element-citation xmlns:xlink="http://www.w3.org/1999/xlink" publication-type="book" xlink:type="simple"><person-group person-group-type="author"><name name-style="western"><surname>Sinev</surname><given-names>S. Y.</given-names></name></person-group><year>2015</year><source>World catalogue of brightlegged moths (<tp:taxon-name><tp:taxon-name-part taxon-name-part-type="order">Lepidoptera</tp:taxon-name-part></tp:taxon-name>, <tp:taxon-name><tp:taxon-name-part taxon-name-part-type="family">Stathmopodidae</tp:taxon-name-part></tp:taxon-name>)</source><publisher-name>Zoological Institute of Russian Academy of Science</publisher-name><publisher-loc>St. Petersburg</publisher-loc><size units="page">84</size></element-citation></ref></ref-list></tp:taxon-treatment>
