# Supplementary material for: Newly-recorded species of the genus Atkinsonia Stainton, 1859 (Lepidoptera, Stathmopodidae) from Korea with checklist
Source: Biodivers Data J. 2025 Nov 18;13:e173562. doi: 10.3897/BDJ.13.e173562 (PMC12648166; doi:10.3897/BDJ.13.e173562)
Supplement: XML Treatment for Atkinsonia parignipicta [file BDJ.13.e173562-treatment11.xml]

<!DOCTYPE tp:taxon-treatment
  PUBLIC "-//TaxonX//DTD Taxonomic Treatment Publishing DTD v0 20100105//EN" "tax-treatment-NSO.dtd">
<tp:taxon-treatment xmlns:tp="http://www.plazi.org/taxpub"><tp:treatment-meta><mixed-citation publication-type="journal"><person-group><name><surname>Jeong</surname><given-names>In-Won</given-names></name><name><surname>Kim</surname><given-names>Sora</given-names></name></person-group><article-title>Newly-recorded species of the genus <italic><tp:taxon-name><tp:taxon-name-part taxon-name-part-type="genus" reg="Atkinsonia">Atkinsonia</tp:taxon-name-part></tp:taxon-name></italic> Stainton, 1859 (<tp:taxon-name><tp:taxon-name-part taxon-name-part-type="order">Lepidoptera</tp:taxon-name-part></tp:taxon-name>, <tp:taxon-name><tp:taxon-name-part taxon-name-part-type="family">Stathmopodidae</tp:taxon-name-part></tp:taxon-name>) from Korea with checklist</article-title><source>Biodivers Data J</source><day>18</day><month>11</month><year>2025</year><volume>13</volume><pub-id pub-id-type="doi">10.3897/BDJ.13.e173562</pub-id></mixed-citation></tp:treatment-meta><tp:nomenclature><tp:taxon-name><object-id xmlns:xlink="http://www.w3.org/1999/xlink" content-type="arpha" xlink:type="simple">CDEB2E90-4B0D-59B8-A343-DADE1A506186</object-id><tp:taxon-name-part taxon-name-part-type="genus">Atkinsonia</tp:taxon-name-part> <tp:taxon-name-part taxon-name-part-type="species">parignipicta</tp:taxon-name-part></tp:taxon-name><tp:taxon-authority>Wang, Guang and Sinev, 2016</tp:taxon-authority><tp:nomenclature-citation-list><tp:nomenclature-citation><tp:taxon-name><tp:taxon-name-part taxon-name-part-type="genus" reg="Atkinsonia">Atkinsonia</tp:taxon-name-part> <tp:taxon-name-part taxon-name-part-type="species" reg="parignipicta">parignipicta</tp:taxon-name-part></tp:taxon-name><comment> <xref ref-type="bibr" rid="B13513132">Wang et al. 2016</xref>: 4208. Type locality: China (Hainan).</comment></tp:nomenclature-citation></tp:nomenclature-citation-list></tp:nomenclature><tp:treatment-sec sec-type="Feeds on"><title>Feeds on</title><p>Unknown.</p></tp:treatment-sec><tp:treatment-sec sec-type="Distribution"><title>Distribution</title><p>China (Henan) (<xref ref-type="bibr" rid="B13513132">Wang et al. 2016</xref>).</p></tp:treatment-sec><ref-list><ref id="B13513132"><element-citation xmlns:xlink="http://www.w3.org/1999/xlink" publication-type="article" xlink:type="simple"><person-group person-group-type="author"><name name-style="western"><surname>Wang</surname><given-names>S.</given-names></name><name name-style="western"><surname>Guan</surname><given-names>W.</given-names></name><name name-style="western"><surname>Sinev</surname><given-names>S. Y.</given-names></name></person-group><year>2016</year><article-title>Taxonomic study of the genus <italic><tp:taxon-name><tp:taxon-name-part taxon-name-part-type="genus" reg="Atkinsonia">Atkinsonia</tp:taxon-name-part></tp:taxon-name></italic> Stainton, 1859 (<tp:taxon-name><tp:taxon-name-part taxon-name-part-type="order">Lepidoptera</tp:taxon-name-part></tp:taxon-name>, <tp:taxon-name><tp:taxon-name-part taxon-name-part-type="family">Stathmopodidae</tp:taxon-name-part></tp:taxon-name>) in China, with descriptions of two new species</article-title><source>Zootaxa</source><volume>4208</volume><issue>1</issue><pub-id pub-id-type="doi">10.11646/zootaxa.4208.1.2</pub-id></element-citation></ref></ref-list></tp:taxon-treatment>
